# Supplementary material for: Effects of Antiretroviral Treatment on Central and Peripheral Immune Response in Mice with EcoHIV Infection
Source: Cells. 2024 May 20;13(10):882. doi: 10.3390/cells13100882 (PMC11120433; doi:10.3390/cells13100882)
Supplement: Supplementary file 1 [file cells-13-00882-s001.zip]

Archive with 1 entries (1 files):
- cells-2986554-supplementary.pdf
